# Supplementary material for: Vilsmeier reagent, NaHSe and diclofenac acid chloride: one-pot synthesis of a novel selenoindolinone with potent anticancer activity
Source: RSC Adv. 2020 Oct 19;10(63):38404–8. doi: 10.1039/d0ra07332f (PMC9057275; doi:10.1039/d0ra07332f)
Supplement: RA-010-D0RA07332F-s002 [file RA-010-D0RA07332F-s002.cif]

# Electronic Supplementary Material (ESI) for RSC Advances.
# This journal is © The Royal Society of Chemistry 2020

####################################################################### 
# 
# This file contains crystal structure data downloaded from the 
# Cambridge Structural Database (CSD) hosted by the Cambridge 
# Crystallographic Data Centre (CCDC).
# 
# Full information about CCDC data access policies and citation 
# guidelines are available at http://www.ccdc.cam.ac.uk/access/V1 
# 
# Audit and citation data items may have been added by the CCDC. 
# Please retain this information to preserve the provenance of 
# this file and to allow appropriate attribution of the data. 
# 
#######################################################################

data_aks4s
_database_code_depnum_ccdc_archive 'CCDC 1983076'
loop_
_audit_author_name
_audit_author_address
'Carlos Aydillo'
;Universidad de Navarra
Spain
;
_audit_update_record             
;
2020-02-10 deposited with the CCDC.	2020-10-13 downloaded from the CCDC.
;
_audit_creation_date             2020-01-21
_audit_creation_method           
;
Olex2 1.2
(compiled 2018.05.29 svn.r3508 for OlexSys, GUI svn.r5506)
;
_chemical_name_systematic        
((E)-1-(2,6-dichlorophenyl)-3-((methylselanyl)methylene)indolin-2-one
_chemical_name_common            ?
_chemical_formula_moiety         'C16 H11 Cl2 N O Se'
_chemical_formula_sum            'C16 H11 Cl2 N O Se'
_chemical_compound_source        synthesis
_chemical_formula_weight         383.12
_chemical_melting_point          446
_exptl_crystal_description       block
_exptl_crystal_colour            orange
_diffrn_ambient_temperature      298(2)
loop_
_atom_type_symbol
_atom_type_description
_atom_type_scat_dispersion_real
_atom_type_scat_dispersion_imag
_atom_type_scat_source
C C 0.0033 0.0016 'International Tables Vol C Tables 4.2.6.8 and 6.1.1.4'
H H 0.0000 0.0000 'International Tables Vol C Tables 4.2.6.8 and 6.1.1.4'
Cl Cl 0.1484 0.1585 'International Tables Vol C Tables 4.2.6.8 and 6.1.1.4'
N N 0.0061 0.0033 'International Tables Vol C Tables 4.2.6.8 and 6.1.1.4'
O O 0.0106 0.0060 'International Tables Vol C Tables 4.2.6.8 and 6.1.1.4'
Se Se -0.0929 2.2259 'International Tables Vol C Tables 4.2.6.8 and 6.1.1.4'

_space_group_crystal_system      monoclinic
_space_group_IT_number           14
_space_group_name_H-M_alt        'P 21/c'
_space_group_name_Hall           '-P 2ybc'
_chemical_absolute_configuration ?
loop_
_space_group_symop_id
_space_group_symop_operation_xyz
1 'x, y, z'
2 '-x, y+1/2, -z+1/2'
3 '-x, -y, -z'
4 'x, -y-1/2, z-1/2'

_cell_length_a                   8.3923(9)
_cell_length_b                   12.7253(14)
_cell_length_c                   14.6560(15)
_cell_angle_alpha                90.00
_cell_angle_beta                 90.072(2)
_cell_angle_gamma                90.00
_cell_volume                     1565.2(3)
_cell_formula_units_Z            4
_cell_measurement_reflns_used    3722
_cell_measurement_temperature    298(2)
_cell_measurement_theta_max      26.238
_cell_measurement_theta_min      2.427
_exptl_absorpt_coefficient_mu    2.737
_exptl_absorpt_correction_T_max  0.9
_exptl_absorpt_correction_T_min  0.717833
_exptl_absorpt_correction_type   multi-scan
_exptl_absorpt_process_details   
'SADABS V2.05 (BRUKER, 2001) was used for absorption correction. R(int) was 0.0808 before and 0.0187 after correction. The Ratio of minimum to maximum transmission is 0.7178. The \l/2 correction factor is 0.0015.'
_exptl_crystal_density_diffrn    1.626
_exptl_crystal_density_meas      .
_exptl_crystal_density_method    'not measured'
_exptl_crystal_F_000             760
_exptl_crystal_size_max          0.21
_exptl_crystal_size_mid          0.15
_exptl_crystal_size_min          0.11
_exptl_special_details           
'The data collection nominally covered a full sphere of reciprocal space by a combination of 4 sets of \w scans each set at different \f and/or 2\q angles and each scan (10 s exposure) covering -0.300\% degrees in \w. The crystal to detector distance was 5.82 cm.'
_diffrn_reflns_av_R_equivalents  0.0227
_diffrn_reflns_av_unetI/netI     0.0301
_diffrn_reflns_limit_h_max       11
_diffrn_reflns_limit_h_min       -10
_diffrn_reflns_limit_k_max       16
_diffrn_reflns_limit_k_min       -16
_diffrn_reflns_limit_l_max       19
_diffrn_reflns_limit_l_min       -19
_diffrn_reflns_number            13375
_diffrn_reflns_theta_full        28.33
_diffrn_reflns_theta_max         28.33
_diffrn_reflns_theta_min         2.12
_diffrn_detector_area_resol_mean 8.34
_diffrn_measured_fraction_theta_full 0.991
_diffrn_measured_fraction_theta_max 0.991
_diffrn_measurement_device_type  'CCD area detector'
_diffrn_measurement_method       'phi and omega scans'
_diffrn_radiation_monochromator  Parallel,graphite
_diffrn_radiation_probe          x-ray
_diffrn_radiation_type           MoK\a
_diffrn_radiation_wavelength     0.71073
_diffrn_source                   'fine-focus sealed tube'
_diffrn_source_current           30.0
_diffrn_source_power             1.5
_diffrn_source_voltage           50.0
_reflns_number_gt                2893
_reflns_number_total             3859
_reflns_threshold_expression     >2sigma(I)
_computing_cell_refinement       'SAINT V6.36A (BRUKER, 2016)'
_computing_data_collection       'SMART v5.625 (Bruker, 2001)'
_computing_data_reduction        'SAINT V6.36A (BRUKER, 2016)'
_computing_molecular_graphics    'Olex2 (Dolomanov et al., 2009)'
_computing_publication_material  'Olex2 (Dolomanov et al., 2009)'
_computing_structure_refinement  'XL (Sheldrick, 2008)'
_computing_structure_solution    'XS (Sheldrick, 2008)'
_refine_diff_density_max         0.496
_refine_diff_density_min         -0.239
_refine_diff_density_rms         0.064
_refine_ls_extinction_coef       ?
_refine_ls_extinction_method     none
_refine_ls_goodness_of_fit_ref   1.037
_refine_ls_hydrogen_treatment    constr
_refine_ls_matrix_type           full
_refine_ls_number_parameters     191
_refine_ls_number_reflns         3859
_refine_ls_number_restraints     0
_refine_ls_R_factor_all          0.0531
_refine_ls_R_factor_gt           0.0365
_refine_ls_restrained_S_all      1.037
_refine_ls_shift/su_max          0.000
_refine_ls_shift/su_mean         0.000
_refine_ls_structure_factor_coef Fsqd
_refine_ls_weighting_details     
'calc w=1/[\s^2^(Fo^2^)+(0.0587P)^2^+0.1981P] where P=(Fo^2^+2Fc^2^)/3'
_refine_ls_weighting_scheme      calc
_refine_ls_wR_factor_gt          0.0966
_refine_ls_wR_factor_ref         0.1049
_refine_special_details          
;
 Refinement of F^2^ against ALL reflections.  The weighted R-factor wR and 
 goodness of fit S are based on F^2^, conventional R-factors R are based 
 on F, with F set to zero for negative F^2^. The threshold expression of 
 F^2^ > 2sigma(F^2^) is used only for calculating R-factors(gt) etc. and is 
 not relevant to the choice of reflections for refinement.  R-factors based 
 on F^2^ are statistically about twice as large as those based on F, and R- 
 factors based on ALL data will be even larger. 
;
_olex2_refinement_description    
;
1. Fixed Uiso
 At 1.2 times of:
  All C(H) groups
 At 1.5 times of:
  All C(H,H,H) groups
2.a Aromatic/amide H refined with riding coordinates:
 C3(H3), C4(H4), C5(H5), C8(H8), C9(H9), C10(H10), C11(H11), C15(H15)
2.b Idealised Me refined as rotating group:
 C16(H16A,H16B,H16C)
;
_atom_sites_solution_hydrogens   geom
_atom_sites_solution_primary     direct
_atom_sites_solution_secondary   difmap
loop_
_atom_site_label
_atom_site_type_symbol
_atom_site_fract_x
_atom_site_fract_y
_atom_site_fract_z
_atom_site_U_iso_or_equiv
_atom_site_adp_type
_atom_site_occupancy
_atom_site_calc_flag
_atom_site_disorder_assembly
_atom_site_disorder_group
_atom_site_refinement_flags_posn
Se1 Se 0.10067(3) 0.50093(2) 0.662168(16) 0.05351(12) Uani 1 d . . .
Cl2 Cl 0.20025(9) 0.39022(5) 0.20020(5) 0.0635(2) Uani 1 d . . .
Cl3 Cl 0.44198(10) 0.08956(7) 0.41979(5) 0.0758(2) Uani 1 d . . .
O1 O 0.4211(2) 0.42263(14) 0.40139(12) 0.0589(5) Uani 1 d . . .
N1 N 0.2510(2) 0.28258(15) 0.38009(12) 0.0427(4) Uani 1 d . . .
C1 C 0.3345(2) 0.23897(18) 0.30454(14) 0.0406(5) Uani 1 d . . .
C2 C 0.4319(3) 0.1525(2) 0.31470(16) 0.0481(5) Uani 1 d . . .
C3 C 0.5210(3) 0.1137(2) 0.24283(18) 0.0580(7) Uani 1 d . . .
H3 H 0.5845 0.0545 0.2507 0.070 Uiso 1 calc . . R
C4 C 0.5147(3) 0.1634(2) 0.15967(17) 0.0569(7) Uani 1 d . . .
H4 H 0.5763 0.1386 0.1116 0.068 Uiso 1 calc . . R
C5 C 0.4182(3) 0.2493(2) 0.14698(16) 0.0520(6) Uani 1 d . . .
H5 H 0.4141 0.2827 0.0906 0.062 Uiso 1 calc . . R
C6 C 0.3273(3) 0.28561(18) 0.21908(15) 0.0427(5) Uani 1 d . . .
C7 C 0.1144(3) 0.24171(18) 0.42308(14) 0.0421(5) Uani 1 d . . .
C8 C 0.0283(3) 0.1534(2) 0.40109(19) 0.0604(7) Uani 1 d . . .
H8 H 0.0567 0.1108 0.3522 0.072 Uiso 1 calc . . R
C9 C -0.1031(4) 0.1304(2) 0.4552(2) 0.0706(8) Uani 1 d . . .
H9 H -0.1635 0.0710 0.4424 0.085 Uiso 1 calc . . R
C10 C -0.1455(3) 0.1938(2) 0.5270(2) 0.0669(8) Uani 1 d . . .
H10 H -0.2349 0.1769 0.5615 0.080 Uiso 1 calc . . R
C11 C -0.0580(3) 0.2818(2) 0.54884(17) 0.0542(6) Uani 1 d . . .
H11 H -0.0878 0.3240 0.5977 0.065 Uiso 1 calc . . R
C12 C 0.0749(3) 0.30694(18) 0.49728(14) 0.0402(5) Uani 1 d . . .
C13 C 0.1920(3) 0.39089(17) 0.50090(13) 0.0384(5) Uani 1 d . . .
C14 C 0.3039(3) 0.37290(18) 0.42393(14) 0.0426(5) Uani 1 d . . .
C15 C 0.2191(3) 0.46994(19) 0.55940(14) 0.0420(5) Uani 1 d . . .
H15 H 0.3057 0.5133 0.5471 0.050 Uiso 1 calc . . R
C16 C 0.2231(4) 0.6197(3) 0.7057(2) 0.0811(10) Uani 1 d . . .
H16A H 0.2238 0.6737 0.6601 0.122 Uiso 1 calc . . GR
H16B H 0.3304 0.5978 0.7181 0.122 Uiso 1 calc . . GR
H16C H 0.1757 0.6464 0.7606 0.122 Uiso 1 calc . . GR

loop_
_atom_site_aniso_label
_atom_site_aniso_U_11
_atom_site_aniso_U_22
_atom_site_aniso_U_33
_atom_site_aniso_U_23
_atom_site_aniso_U_13
_atom_site_aniso_U_12
Se1 0.05703(19) 0.0618(2) 0.04173(15) -0.01205(10) 0.00476(11) 0.00651(11)
Cl2 0.0690(4) 0.0545(4) 0.0668(4) 0.0052(3) -0.0007(3) 0.0093(3)
Cl3 0.0929(6) 0.0784(5) 0.0563(4) 0.0119(3) -0.0031(4) 0.0209(4)
O1 0.0635(11) 0.0579(11) 0.0553(10) -0.0127(8) 0.0172(8) -0.0233(9)
N1 0.0464(11) 0.0411(10) 0.0408(9) -0.0104(7) 0.0095(8) -0.0069(8)
C1 0.0406(12) 0.0410(12) 0.0402(11) -0.0086(9) 0.0060(9) -0.0051(9)
C2 0.0521(13) 0.0492(14) 0.0428(11) -0.0062(10) 0.0000(10) 0.0012(11)
C3 0.0548(15) 0.0547(16) 0.0647(16) -0.0139(12) 0.0058(12) 0.0120(12)
C4 0.0546(15) 0.0639(17) 0.0522(14) -0.0183(12) 0.0148(11) -0.0032(13)
C5 0.0586(15) 0.0565(15) 0.0408(11) -0.0046(10) 0.0085(10) -0.0113(12)
C6 0.0431(12) 0.0406(12) 0.0443(11) -0.0037(9) 0.0036(9) -0.0037(9)
C7 0.0421(12) 0.0415(12) 0.0426(11) -0.0022(9) 0.0063(9) -0.0023(10)
C8 0.0592(16) 0.0562(16) 0.0657(16) -0.0187(12) 0.0144(13) -0.0138(13)
C9 0.0621(18) 0.0639(19) 0.086(2) -0.0174(15) 0.0194(15) -0.0232(14)
C10 0.0544(16) 0.077(2) 0.0694(17) -0.0083(15) 0.0204(13) -0.0199(14)
C11 0.0506(14) 0.0624(17) 0.0495(13) -0.0067(11) 0.0127(11) -0.0021(12)
C12 0.0421(12) 0.0402(12) 0.0382(10) -0.0015(9) 0.0018(9) 0.0027(10)
C13 0.0431(12) 0.0391(12) 0.0329(10) -0.0014(8) 0.0014(8) 0.0025(9)
C14 0.0474(13) 0.0437(13) 0.0366(10) -0.0052(9) 0.0039(9) -0.0041(10)
C15 0.0461(13) 0.0427(12) 0.0371(11) -0.0026(9) -0.0012(9) 0.0045(10)
C16 0.074(2) 0.085(2) 0.084(2) -0.0480(18) 0.0011(16) -0.0057(16)

_geom_special_details            
;
 All esds (except the esd in the dihedral angle between two l.s. planes) 
 are estimated using the full covariance matrix.  The cell esds are taken 
 into account individually in the estimation of esds in distances, angles 
 and torsion angles; correlations between esds in cell parameters are only 
 used when they are defined by crystal symmetry.  An approximate (isotropic) 
 treatment of cell esds is used for estimating esds involving l.s. planes. 
;
loop_
_geom_bond_atom_site_label_1
_geom_bond_atom_site_label_2
_geom_bond_distance
_geom_bond_site_symmetry_2
_geom_bond_publ_flag
Se1 C15 1.848(2) . ?
Se1 C16 1.935(3) . ?
Cl2 C6 1.728(2) . ?
Cl3 C2 1.738(3) . ?
O1 C14 1.216(3) . ?
N1 C1 1.424(3) . ?
N1 C7 1.408(3) . ?
N1 C14 1.389(3) . ?
C1 C2 1.379(3) . ?
C1 C6 1.387(3) . ?
C2 C3 1.383(3) . ?
C3 H3 0.9300 . ?
C3 C4 1.374(4) . ?
C4 H4 0.9300 . ?
C4 C5 1.373(4) . ?
C5 H5 0.9300 . ?
C5 C6 1.384(3) . ?
C7 C8 1.375(3) . ?
C7 C12 1.408(3) . ?
C8 H8 0.9300 . ?
C8 C9 1.389(4) . ?
C9 H9 0.9300 . ?
C9 C10 1.373(4) . ?
C10 H10 0.9300 . ?
C10 C11 1.377(4) . ?
C11 H11 0.9300 . ?
C11 C12 1.385(3) . ?
C12 C13 1.453(3) . ?
C13 C14 1.487(3) . ?
C13 C15 1.341(3) . ?
C15 H15 0.9300 . ?
C16 H16A 0.9600 . ?
C16 H16B 0.9600 . ?
C16 H16C 0.9600 . ?

loop_
_geom_angle_atom_site_label_1
_geom_angle_atom_site_label_2
_geom_angle_atom_site_label_3
_geom_angle
_geom_angle_site_symmetry_1
_geom_angle_site_symmetry_3
_geom_angle_publ_flag
C15 Se1 C16 98.62(12) . . ?
C7 N1 C1 127.27(18) . . ?
C14 N1 C1 121.66(18) . . ?
C14 N1 C7 111.01(17) . . ?
C2 C1 N1 121.3(2) . . ?
C2 C1 C6 117.6(2) . . ?
C6 C1 N1 121.0(2) . . ?
C1 C2 Cl3 119.44(18) . . ?
C1 C2 C3 121.6(2) . . ?
C3 C2 Cl3 119.0(2) . . ?
C2 C3 H3 120.3 . . ?
C4 C3 C2 119.4(2) . . ?
C4 C3 H3 120.3 . . ?
C3 C4 H4 119.7 . . ?
C5 C4 C3 120.6(2) . . ?
C5 C4 H4 119.7 . . ?
C4 C5 H5 120.4 . . ?
C4 C5 C6 119.2(2) . . ?
C6 C5 H5 120.4 . . ?
C1 C6 Cl2 120.03(17) . . ?
C5 C6 Cl2 118.40(18) . . ?
C5 C6 C1 121.6(2) . . ?
N1 C7 C12 108.71(19) . . ?
C8 C7 N1 128.7(2) . . ?
C8 C7 C12 122.6(2) . . ?
C7 C8 H8 121.5 . . ?
C7 C8 C9 117.1(2) . . ?
C9 C8 H8 121.5 . . ?
C8 C9 H9 119.3 . . ?
C10 C9 C8 121.4(3) . . ?
C10 C9 H9 119.3 . . ?
C9 C10 H10 119.4 . . ?
C9 C10 C11 121.1(2) . . ?
C11 C10 H10 119.4 . . ?
C10 C11 H11 120.3 . . ?
C10 C11 C12 119.4(2) . . ?
C12 C11 H11 120.3 . . ?
C7 C12 C13 107.54(18) . . ?
C11 C12 C7 118.4(2) . . ?
C11 C12 C13 134.0(2) . . ?
C12 C13 C14 106.69(18) . . ?
C15 C13 C12 133.6(2) . . ?
C15 C13 C14 119.6(2) . . ?
O1 C14 N1 124.3(2) . . ?
O1 C14 C13 129.7(2) . . ?
N1 C14 C13 106.05(18) . . ?
Se1 C15 H15 116.9 . . ?
C13 C15 Se1 126.18(19) . . ?
C13 C15 H15 116.9 . . ?
Se1 C16 H16A 109.5 . . ?
Se1 C16 H16B 109.5 . . ?
Se1 C16 H16C 109.5 . . ?
H16A C16 H16B 109.5 . . ?
H16A C16 H16C 109.5 . . ?
H16B C16 H16C 109.5 . . ?

loop_
_geom_hbond_atom_site_label_D
_geom_hbond_atom_site_label_H
_geom_hbond_atom_site_label_A
_geom_hbond_distance_DH
_geom_hbond_distance_HA
_geom_hbond_distance_DA
_geom_hbond_angle_DHA
_geom_hbond_site_symmetry_A
C15 H15 O1 0.93 2.55 3.363(3) 146.7 3_666

loop_
_geom_torsion_atom_site_label_1
_geom_torsion_atom_site_label_2
_geom_torsion_atom_site_label_3
_geom_torsion_atom_site_label_4
_geom_torsion
_geom_torsion_site_symmetry_1
_geom_torsion_site_symmetry_2
_geom_torsion_site_symmetry_3
_geom_torsion_site_symmetry_4
_geom_torsion_publ_flag
Cl3 C2 C3 C4 -179.5(2) . . . . ?
N1 C1 C2 Cl3 4.8(3) . . . . ?
N1 C1 C2 C3 -175.9(2) . . . . ?
N1 C1 C6 Cl2 -6.6(3) . . . . ?
N1 C1 C6 C5 174.5(2) . . . . ?
N1 C7 C8 C9 -179.9(3) . . . . ?
N1 C7 C12 C11 179.2(2) . . . . ?
N1 C7 C12 C13 -0.5(2) . . . . ?
C1 N1 C7 C8 -2.0(4) . . . . ?
C1 N1 C7 C12 177.5(2) . . . . ?
C1 N1 C14 O1 1.4(4) . . . . ?
C1 N1 C14 C13 -177.38(19) . . . . ?
C1 C2 C3 C4 1.2(4) . . . . ?
C2 C1 C6 Cl2 176.84(17) . . . . ?
C2 C1 C6 C5 -2.1(3) . . . . ?
C2 C3 C4 C5 -1.5(4) . . . . ?
C3 C4 C5 C6 0.1(4) . . . . ?
C4 C5 C6 Cl2 -177.18(19) . . . . ?
C4 C5 C6 C1 1.8(4) . . . . ?
C6 C1 C2 Cl3 -178.70(17) . . . . ?
C6 C1 C2 C3 0.6(4) . . . . ?
C7 N1 C1 C2 -75.1(3) . . . . ?
C7 N1 C1 C6 108.5(3) . . . . ?
C7 N1 C14 O1 178.8(2) . . . . ?
C7 N1 C14 C13 0.0(2) . . . . ?
C7 C8 C9 C10 0.5(5) . . . . ?
C7 C12 C13 C14 0.5(2) . . . . ?
C7 C12 C13 C15 -175.0(2) . . . . ?
C8 C7 C12 C11 -1.3(4) . . . . ?
C8 C7 C12 C13 179.1(2) . . . . ?
C8 C9 C10 C11 -0.8(5) . . . . ?
C9 C10 C11 C12 0.1(5) . . . . ?
C10 C11 C12 C7 0.9(4) . . . . ?
C10 C11 C12 C13 -179.6(3) . . . . ?
C11 C12 C13 C14 -179.1(3) . . . . ?
C11 C12 C13 C15 5.4(4) . . . . ?
C12 C7 C8 C9 0.6(4) . . . . ?
C12 C13 C14 O1 -179.0(2) . . . . ?
C12 C13 C14 N1 -0.3(2) . . . . ?
C12 C13 C15 Se1 -1.7(4) . . . . ?
C14 N1 C1 C2 101.8(3) . . . . ?
C14 N1 C1 C6 -74.6(3) . . . . ?
C14 N1 C7 C8 -179.2(3) . . . . ?
C14 N1 C7 C12 0.3(3) . . . . ?
C14 C13 C15 Se1 -176.67(16) . . . . ?
C15 C13 C14 O1 -2.8(4) . . . . ?
C15 C13 C14 N1 176.0(2) . . . . ?
C16 Se1 C15 C13 178.5(2) . . . . ?

_iucr_refine_instructions_details 
;
TITL aks4s in P21/c #14
REM reset to P21/c #14
CELL 0.71073 8.3923 12.7253 14.656 90 90.072 90
ZERR 4 0.0009 0.0014 0.0015 0 0.002 0
LATT 1
SYMM -X,0.5+Y,0.5-Z
SFAC C H Cl N O Se
UNIT 64 44 8 4 4 4
EQIV $1 1-X,1-Y,1-Z
 
L.S. 10
PLAN  2
TEMP 0
HTAB C15 O1_$1
BOND $H
CONF
fmap 2
acta
REM <olex2.extras>
REM <HklSrc "%.\\aks4s.hkl">
REM </olex2.extras>
 
WGHT    0.058700    0.198100
FVAR       0.44111
SE1   6    0.100667    0.500935    0.662168    11.00000    0.05703    0.06180 =
         0.04173   -0.01205    0.00476    0.00651
CL2   3    0.200254    0.390216    0.200198    11.00000    0.06905    0.05454 =
         0.06682    0.00520   -0.00068    0.00926
CL3   3    0.441982    0.089556    0.419795    11.00000    0.09286    0.07839 =
         0.05629    0.01190   -0.00313    0.02086
O1    5    0.421131    0.422631    0.401385    11.00000    0.06349    0.05792 =
         0.05533   -0.01273    0.01719   -0.02327
N1    4    0.251005    0.282577    0.380093    11.00000    0.04636    0.04108 =
         0.04078   -0.01039    0.00953   -0.00690
C1    1    0.334461    0.238966    0.304535    11.00000    0.04058    0.04100 =
         0.04016   -0.00858    0.00597   -0.00512
C2    1    0.431911    0.152482    0.314696    11.00000    0.05214    0.04923 =
         0.04279   -0.00621   -0.00002    0.00124
C3    1    0.520973    0.113655    0.242833    11.00000    0.05477    0.05466 =
         0.06467   -0.01388    0.00578    0.01198
AFIX  43
H3    2    0.584509    0.054465    0.250730    11.00000   -1.20000
AFIX   0
C4    1    0.514667    0.163377    0.159670    11.00000    0.05462    0.06392 =
         0.05215   -0.01829    0.01477   -0.00323
AFIX  43
H4    2    0.576265    0.138591    0.111555    11.00000   -1.20000
AFIX   0
C5    1    0.418233    0.249325    0.146980    11.00000    0.05857    0.05653 =
         0.04077   -0.00455    0.00845   -0.01132
AFIX  43
H5    2    0.414088    0.282746    0.090596    11.00000   -1.20000
AFIX   0
C6    1    0.327300    0.285610    0.219084    11.00000    0.04313    0.04061 =
         0.04428   -0.00369    0.00362   -0.00365
C7    1    0.114444    0.241713    0.423080    11.00000    0.04209    0.04152 =
         0.04261   -0.00219    0.00626   -0.00229
C8    1    0.028282    0.153363    0.401087    11.00000    0.05922    0.05621 =
         0.06567   -0.01870    0.01437   -0.01385
AFIX  43
H8    2    0.056686    0.110801    0.352155    11.00000   -1.20000
AFIX   0
C9    1   -0.103080    0.130435    0.455151    11.00000    0.06208    0.06387 =
         0.08580   -0.01742    0.01938   -0.02323
AFIX  43
H9    2   -0.163542    0.070958    0.442416    11.00000   -1.20000
AFIX   0
C10   1   -0.145507    0.193771    0.527010    11.00000    0.05441    0.07696 =
         0.06944   -0.00834    0.02039   -0.01985
AFIX  43
H10   2   -0.234852    0.176908    0.561512    11.00000   -1.20000
AFIX   0
C11   1   -0.058006    0.281817    0.548841    11.00000    0.05063    0.06236 =
         0.04952   -0.00671    0.01274   -0.00205
AFIX  43
H11   2   -0.087836    0.324010    0.597735    11.00000   -1.20000
AFIX   0
C12   1    0.074855    0.306936    0.497284    11.00000    0.04214    0.04024 =
         0.03822   -0.00150    0.00184    0.00272
C13   1    0.192003    0.390887    0.500901    11.00000    0.04309    0.03911 =
         0.03289   -0.00141    0.00138    0.00247
C14   1    0.303919    0.372897    0.423931    11.00000    0.04736    0.04371 =
         0.03660   -0.00518    0.00392   -0.00411
C15   1    0.219082    0.469937    0.559397    11.00000    0.04609    0.04269 =
         0.03708   -0.00263   -0.00119    0.00450
AFIX  43
H15   2    0.305658    0.513272    0.547085    11.00000   -1.20000
AFIX   0
C16   1    0.223066    0.619665    0.705741    11.00000    0.07403    0.08497 =
         0.08437   -0.04796    0.00108   -0.00567
AFIX 137
H16A  2    0.223786    0.673736    0.660066    11.00000   -1.50000
H16B  2    0.330394    0.597762    0.718138    11.00000   -1.50000
H16C  2    0.175743    0.646403    0.760636    11.00000   -1.50000
HKLF 4
 
REM  aks4s in P21/c #14
REM R1 =  0.0365 for   2893 Fo > 4sig(Fo)  and  0.0531 for all   3859 data
REM    191 parameters refined using      0 restraints
 
END  
     
WGHT      0.0536      0.3011 
REM Highest difference peak  0.496,  deepest hole -0.239,  1-sigma level  0.064
Q1    1   0.0062  0.4815  0.6743  11.00000  0.05    0.50
Q2    1   0.0844  0.5000  0.6109  11.00000  0.05    0.46

  REM The information below was added by Olex2.
  REM
  REM R1 = 0.0365 for 2893 Fo > 4sig(Fo) and 0.0531 for all 13744 data
  REM n/a parameters refined using n/a restraints
  REM Highest difference peak 0.50, deepest hole -0.24
  REM Mean Shift 0, Max Shift 0.000.

  REM +++ Tabular Listing of Refinement Information +++
  REM R1_all = 0.0531
  REM R1_gt = 0.0365
  REM wR_ref = 0.1049
  REM GOOF = 1.037
  REM Shift_max = 0.000
  REM Shift_mean = 0
  REM Reflections_all = 13744
  REM Reflections_gt = 2893
  REM Parameters = n/a
  REM Hole = -0.24
  REM Peak = 0.50
  REM Flack = n/a
;
_olex2_submission_special_instructions 'No special instructions were received'
